# Supplementary material for: A new species of pterodectine feather mites (Acarina, Analgoidea, Proctophyllodidae) from the Little Spiderhunter Arachnothera longirostra (Passeriformes, Nectariniidae) in Meghalaya, India
Source: Zookeys. 2014 Jul 10;(425):1–13. doi: 10.3897/zookeys.425.7587 (PMC4137302; doi:10.3897/zookeys.425.7587)
Supplement: XML Treatment for Pedanodectes angustilobus [file zookeys.425.7587-treatment1.xml]

<!DOCTYPE tp:taxon-treatment
  PUBLIC "-//TaxonX//DTD Taxonomic Treatment Publishing DTD v0 20100105//EN" "tax-treatment-NSO.dtd">
<tp:taxon-treatment xmlns:tp="http://www.plazi.org/taxpub"><tp:treatment-meta><kwd-group><label>Taxon classification</label><kwd><named-content content-type="kingdom">Animalia</named-content></kwd><kwd><named-content content-type="order">Astigmata</named-content></kwd><kwd><named-content content-type="family">Proctophyllodidae</named-content></kwd></kwd-group><mixed-citation publication-type="journal"><person-group><name><surname>Constantinescu</surname><given-names>Ioana Cristina</given-names></name><name><surname>Chişamera</surname><given-names>Gabriel</given-names></name><name><surname>Mukhim</surname><given-names>D. Khlur B.</given-names></name><name><surname>Adam</surname><given-names>Costică</given-names></name></person-group><article-title>A new species of pterodectine feather mites (Acarina, Analgoidea, Proctophyllodidae) from the Little Spiderhunter <italic>Arachnothera longirostra</italic> (Passeriformes, Nectariniidae) in Meghalaya, India</article-title><source>Zookeys</source><day>10</day><month>7</month><year>2014</year><volume>2014</volume><issue>425</issue><fpage>1</fpage><lpage>13</lpage><pub-id pub-id-type="doi">10.3897/zookeys.425.7587</pub-id></mixed-citation></tp:treatment-meta><tp:nomenclature><tp:taxon-name>
                            <tp:taxon-name-part taxon-name-part-type="genus">Pedanodectes</tp:taxon-name-part>
                            <tp:taxon-name-part taxon-name-part-type="species">angustilobus</tp:taxon-name-part>
                            <object-id xmlns:xlink="http://www.w3.org/1999/xlink" content-type="zoobank" xlink:type="simple">http://zoobank.org/186A8195-8BE0-4212-A864-0FB3A224DC66</object-id>
                        </tp:taxon-name><tp:taxon-authority>Constantinescu</tp:taxon-authority><tp:taxon-status xmlns:xlink="http://www.w3.org/1999/xlink" xlink:type="simple">sp. n.</tp:taxon-status><xref ref-type="fig" rid="F1">Figs 1</xref><xref ref-type="fig" rid="F2"/><xref ref-type="fig" rid="F3"/><xref ref-type="fig" rid="F4">–4</xref></tp:nomenclature><tp:treatment-sec sec-type="Type material"><title>Type material.</title><p>Male holotype (ANA256), 3 male (ANA257, ANA258, ANA259) and 4 female (ANA260, ANA261, ANA262, ANA263) paratypes from the Little Spiderhunter <italic><tp:taxon-name>Arachnothera longirostra</tp:taxon-name></italic> Temminck, 1826 (<tp:taxon-name>Passeriformes</tp:taxon-name>, <tp:taxon-name>Nectariniidae</tp:taxon-name>); <bold>INDIA:</bold> Meghalaya, Jaintia Hills, Shnongrim village, (<named-content xmlns:xlink="http://www.w3.org/1999/xlink" content-type="dwc:verbatimCoordinates" xlink:type="simple">25°21'12.36"N, 92°31'3.06"E</named-content>); 1151 m alt; 24.01.2014, collector Costică Adam.</p></tp:treatment-sec><tp:treatment-sec sec-type="Description"><title>Description.</title><p>MALE (<xref ref-type="fig" rid="F1">Figs 1A, B</xref>; <xref ref-type="fig" rid="F3">3A–D</xref>; holotype, range for 3 paratypes in parentheses): Length of idiosoma 316 (308–317), width 100 (100–104), length of hysterosoma 212 (207–212). Prodorsal shield divided into two parts by transversal band of soft tegument bearing setae <!--PageBreak--><!--PageBreak--><!--PageBreak--><italic>se</italic> and <italic>si</italic>, antero-lateral extensions short and rounded, posterior margin slightly convex in median part, total length of shield 102 (102–106), greatest width 90 (84–90), surface without ornamentation (<xref ref-type="fig" rid="F1">Fig. 1A</xref>). Scapular setae <italic>se</italic> separated by 38 (36–40). Humeral shields absent, setae <italic>cp</italic> situated ventrally, setae <italic>c2</italic> situated dorsally, in anterior angles of hysteronotal shield. Subhumeral setae <italic>c3</italic> lanceolate, 20 (19–20) × 6 (5–6). Length of hysteronotal shield from anterior margin to bases of setae <italic>h2</italic> 195 (199–203), greatest width in anterior part 88 (80–86), anterior margin concave, anterior angles acute, surface without ornamentation with strongly sclerotized transverse fold between <italic>h1</italic> setae. Opisthosomal lobes short, at base wider than long, roughly rounded apically, lobar apices bearing setae <italic>h2</italic>. Terminal cleft almost semicircular, with narrow membranous margin in anterior part, length of terminal cleft 10 (12–13). Supranal concavity absent. Hysteronotal setae <italic>c1, d1, e1</italic> absent; setae <italic>h3</italic> narrowly lanceolate, length 24 (24–25), greatest width 6 (4–6); setae <italic>h2</italic> represented by macrosetae, length 130 (132–140), greatest width 5 (4–5); setae <italic>ps2</italic> slightly thickened, 18 (12–16) long; setae <italic>ps1</italic> filiform, minute, length 6 (5–6), situated slightly anterior to bases of setae <italic>h3</italic> and <italic>h2</italic>, approximately equidistant from inner and outer margins of opisthosomal lobe. Dorsal measurements: <italic>se</italic>-<italic>c2</italic> 72 (66–70), <italic>c2</italic>-<italic>d2</italic> 92 (90–104), <italic>d2</italic>-<italic>e2</italic> 68 (60–66), <italic>e2</italic>-<italic>h3</italic> 32 (32–34), <italic>h1-h3</italic> 10 (10–12), <italic>h2-h2</italic> 38 (38–42), <italic>h3</italic>-<italic>h3</italic> 26 (26–28), <italic>ps2</italic>-<italic>ps2</italic> 50 (46–49). Epimerites I fused into a Y, sternum about ½ of the total length of epimerites, posterior end of sternum with pair of postero-lateral extensions not connected to epimerites II. Epimerites II short, not extending to level of sejugal furrow. Coxal fields I–III open, without wide sclerotized areas. Epimerites IVa long, their anterior ends extending to midlevel of epimerites IV, their basal parts connected by semicircular transverse sclerite (supposedly genital shield) and almost completely encircling genital apparatus (<xref ref-type="fig" rid="F1">Fig. 1B</xref>). Genital arch 11 (11–12) long, 14 (13–14) wide, basal sclerite of genital apparatus large, poorly sclerotized; aedeagus long, extending almost to anterior margin of terminal cleft, length of aedeagus from its anterior bend to tip 74 (72–78). Genital papillae indistinct, adanal shields absent. Anal suckers 11 (11–12) in diameter, corolla without indentations. Opisthoventral shields occupying lateral margin of opisthosoma, with narrow inner projection bearing seta <italic>ps3</italic>. Ventral measurements: <italic>3a</italic>-<italic>4b</italic> 22 (25–30), <italic>4b-4a</italic> 50 (44–50), <italic>4a-g</italic> 24 (24–28), <italic>g-ps3</italic> 32 (28–31), <italic>ps3-ps3</italic> 40 (32–38), <italic>ps3-h3</italic> 24 (23–24).</p><fig id="F1" position="float" orientation="portrait"><label>Figure 1.</label><caption><p><italic><tp:taxon-name>Pedanodectes angustilobus</tp:taxon-name></italic> sp. n., male holotype: <bold>A</bold> dorsal view of idiosoma <bold>B</bold> ventral view of idiosoma.</p></caption><graphic xmlns:xlink="http://www.w3.org/1999/xlink" xlink:href="zookeys-425-001-g001.jpg" position="float" orientation="portrait" xlink:type="simple"/></fig><p>Legs I slightly longer and thicker than legs II, femora I and II with ventro-basal crests (<xref ref-type="fig" rid="F3">Fig. 3A, B</xref>). Seta <italic>mG</italic>II strongly thickened in basal half. Tarsus IV 18 (19–22) long, with apical claw and with small apico-ventral extensions bearing seta <italic>r</italic> and <italic>w</italic>; setae <italic>d, e</italic> button-like, seta <italic>d</italic> bigger than <italic>e</italic>, situated in basal and apical parts of segment, respectively (<xref ref-type="fig" rid="F3">Fig. 3D</xref>). Length of solenidia: <italic>ω1</italic>I 15 (14–15), <italic>ω1</italic>II 12 (13–16), <italic>φ</italic>I 42 (34–46), <italic>φ</italic>II 29 (32–34), <italic>φ</italic>III 22 (22–24), <italic>φ</italic>IV 32 (28–32).</p><p>FEMALE (<xref ref-type="fig" rid="F2">Figs 2A, B</xref>; <xref ref-type="fig" rid="F4">4A–E</xref>; range for 4 paratypes): Length of idiosoma excluding terminal appendages 436–456, width 118–124, and length of hysterosoma 312–340. Prodorsal shield divided into two parts by transversal band of soft tegument, bearing setae <!--PageBreak--><!--PageBreak--><!--PageBreak--><italic>se</italic> and <italic>si</italic>, antero-lateral extensions short and angular, posterior margin concave, total length of shield 118–122, greatest width 104–112, surface without ornamentation (<xref ref-type="fig" rid="F2">Fig. 2A</xref>). Scapular setae <italic>se</italic> separated by 48–50. Humeral shields absent, setae <italic>cp</italic> situated ventrally, setae <italic>c2</italic> situated dorsally, in anterior angles of hysteronotal shield. Subhumeral setae <italic>c3</italic> lanceolate, 17–20 × 5–6. Hysteronotal shield divided into anterior hysteronotal shield and lobar shield. Anterior hysteronotal shield roughly rectangular, with anterior margin concave, greatest length 204–208, greatest width in anterior part 100–106, surface without ornamentation. Lobar shield elongated and narrowed, with well-developed lateral extensions bearing setae <italic>h2</italic>, length of lobar shield 86–92, width at level of setae <italic>h2</italic> 58–62. Terminal cleft narrow, almost parallel-sided, with narrow elliptical part in anterior third, length 72–76, greatest width 3–4. Supranal concavity absent. Terminal appendages wide, their width in basal half similar to that of lobes. Hysteronotal setae <italic>c1, d1, e1</italic> absent; setae <italic>h1</italic> situated on lobar shield at level of anterior end of terminal cleft, setae <italic>h2</italic> spindle-shaped, without terminal filaments, 38–40 × 6–9. Setae <italic>ps1</italic> situated approximately equidistant from outer and inner margins of opisthosomal lobes, setae <italic>h3</italic> 6–8 long. Dorsal measurements: <italic>se</italic>-<italic>c2</italic> 88–94, <italic>c2</italic>-<italic>d2</italic> 100–112, <italic>d2</italic>-<italic>e2</italic> 86–94, <italic>e2</italic>-<italic>h2</italic> 36–44, <italic>h2-h3</italic> 48–52, <italic>h1-h2</italic> 16–22, <italic>h1</italic>-<italic>h1</italic> 18–22, <italic>h2</italic>-<italic>h2</italic> 36–40, <italic>h3</italic>-<italic>h3</italic> 20–24. Epimerites I fused as a Y, posterior end of sternum with small rounded lateral extensions not reaching epimerites II. Coxal fields I, II open, without heavily sclerotized areas, outer margins of epimerites I and II with narrow sclerotized areas (<xref ref-type="fig" rid="F2">Fig. 2B</xref>). Epimerites IVa rudimentary. Translobar apodemes of opisthosomal lobes present, fused to each other anterior to terminal cleft. Epigynum horseshoe-shaped, outer margin with lateral extensions, greatest width 52–60. Head of spermatheca as in <xref ref-type="fig" rid="F4">Fig. 4E</xref>, primary spermaduct with three different enlargements: ball-like enlargement near very head of spermatheca; moderate enlargement with verrucous external surface in proximal 1/5 of this duct; conical enlargement at copulatory opening. Secondary spermaducts short, not longer that ball-like enlargement of primary spermaduct. Copulatory opening situated ventral, posterior to anal opening. Distance between pseudanal setae: <italic>ps2-ps2</italic> 24–286, <italic>ps3-ps3</italic> 24–29, <italic>ps2-ps3</italic> 10–14.</p><fig id="F2" position="float" orientation="portrait"><label>Figure 2.</label><caption><p><italic><tp:taxon-name>Pedanodectes angustilobus</tp:taxon-name></italic> sp. n., female paratype: <bold>A</bold> dorsal view of idiosoma <bold>B</bold> ventral view of idiosoma.</p></caption><graphic xmlns:xlink="http://www.w3.org/1999/xlink" xlink:href="zookeys-425-001-g002.jpg" position="float" orientation="portrait" xlink:type="simple"/></fig><p>Legs I longer and thicker than legs II, femora II with ventro-basal crests, genua III with dorso-basal crest (<xref ref-type="fig" rid="F4">Fig. 4A–C</xref>). Genual setae <italic>mG</italic>I and <italic>mG</italic>II noticeably thickened in basal half. Length of solenidia: <italic>ω1</italic>I 17–18, <italic>ω1</italic>II 13–16, <italic>φ</italic>I 45–56, <italic>φ</italic>II 32–38, <italic>φ</italic>III 22–27, <italic>φ</italic>IV 7–8.</p><fig id="F3" position="float" orientation="portrait"><label>Figure 3.</label><caption><p><italic><tp:taxon-name>Pedanodectes angustilobus</tp:taxon-name></italic> sp. n., details: <bold>A–D</bold> legs I–IV of male, respectively, dorsal view.</p></caption><graphic xmlns:xlink="http://www.w3.org/1999/xlink" xlink:href="zookeys-425-001-g003.jpg" position="float" orientation="portrait" xlink:type="simple"/></fig><fig id="F4" position="float" orientation="portrait"><label>Figure 4.</label><caption><p><italic><tp:taxon-name>Pedanodectes angustilobus</tp:taxon-name></italic> sp. n., details: <bold>A–D</bold> legs I–IV of female, respectively <bold>E</bold> spermatheca and spermaducts, dorsal view. Abbreviations: pd - primary spermaduct; s - spermatheca; sd - secondary spermaduct.</p></caption><graphic xmlns:xlink="http://www.w3.org/1999/xlink" xlink:href="zookeys-425-001-g004.jpg" position="float" orientation="portrait" xlink:type="simple"/></fig></tp:treatment-sec><tp:treatment-sec sec-type="Etymology"><title>Etymology.</title><p>The specific epithet refers to the narrowed lobar region of the female, and it is an adjective in the nominative singular.</p></tp:treatment-sec><tp:treatment-sec sec-type="Remarks"><title>Remarks.</title><p><italic><tp:taxon-name>Pedanodectes angustilobus</tp:taxon-name></italic> sp. n. clearly differs from all previously described <italic><tp:taxon-name>Pedanodectes</tp:taxon-name></italic> species because its males have well expressed opisthosomal lobes, and females have elongated and narrowed lobar region, with wide terminal appendages. Among previously known species of the genus, males of <italic><tp:taxon-name>Pedanodectes angustilobus</tp:taxon-name></italic> sp. n. appear to be closest to that of <italic><tp:taxon-name>Pedanodectes mesocaulus</tp:taxon-name></italic> (Gaud &amp; Mouchet, 1957) from <italic><tp:taxon-name>Deleornis fraseri cameroonensis</tp:taxon-name></italic> (Bannerman, 1921) (<tp:taxon-name>Passeriformes</tp:taxon-name>: <tp:taxon-name>Nectariniidae</tp:taxon-name>). Males of both species have setae <italic>ps1</italic> situated antero-lateral to the adanal suckers, epimerites I fused into Y, similar shape of opisthoventral shields and epimerites IVa with narrow anterior projections. Males of <italic><tp:taxon-name>Pedanodectes angustilobus</tp:taxon-name></italic> sp. n. are easily to distinguish from those of <italic><tp:taxon-name>Pedanodectes mesocaulus</tp:taxon-name></italic> by the following features: epimerites IVa have free the anterior projections and are connected posterior to the genital arch by a transversal sclerite, the tip of aedeagus does not extend beyond the posterior margin of idiosoma. In males of <italic><tp:taxon-name>Pedanodectes mesocaulus</tp:taxon-name></italic>, the anterior projections of epimerites IVa are fused forming a pregenital sclerite while the transverse sclerite connecting the bases of these epimerites is absent, the tip of aedeagus extends beyond the posterior margin of idiosoma. Females of the new species are clearly different from those of the other species of the genus by the following unique combination of characters: the lobar region has the same width in anterior and posterior part; the terminal cleft is parallel-sided, with the margins almost touching, except for the anterior one third; and the terminal appendages are thick, their basal half is approximately as wide as opisthosomal lobes. In females of the other <italic><tp:taxon-name>Pedanodectes</tp:taxon-name></italic> species, the lobar region in the anterior part is wider than in the posterior part and the terminal appendages are narrower than lobes. The terminal cleft in females of the other species has the following shape: with the lateral margins parallel and almost touching in <italic><tp:taxon-name>Pedanodectes andrei</tp:taxon-name></italic> and <italic><tp:taxon-name>Pedanodectes mesocaulus</tp:taxon-name></italic>, with lateral margins sinuous and almost touching in certain parts in <italic><tp:taxon-name>Pedanodectes marginatus</tp:taxon-name></italic> and <italic><tp:taxon-name>Pedanodectes latior</tp:taxon-name></italic>; as a narrow inverted V in <italic><tp:taxon-name>Pedanodectes blaszaki</tp:taxon-name></italic>, and as a narrow inverted U in <italic><tp:taxon-name>Pedanodectes hologaster</tp:taxon-name></italic>.</p><!--PageBreak--></tp:treatment-sec></tp:taxon-treatment>
